# Supplementary material for: An open access pilot freely sharing cancer genomic data from participants in Texas
Source: Sci Data. 2016 Feb 16;3:160010. doi: 10.1038/sdata.2016.10 (PMC4755126; doi:10.1038/sdata.2016.10)
Supplement: Supplementary file 1 [file sdata201610-isa1.zip]

Archive with 4 entries (4 files):
- i_Investigation.txt
- s_study_Becnel.txt
- a_WEX_Becnel.txt
- a_WGS_Becnel.txt
