# Supplementary material for: An open access pilot freely sharing cancer genomic data from participants in Texas
Source: Sci Data. 2016 Feb 16;3:160010. doi: 10.1038/sdata.2016.10 (PMC4755126; doi:10.1038/sdata.2016.10)
Supplement: Supplementary file 1 [file sdata201610-isa1.zip › i_Investigation.txt]

# Investigation File generated for Scientific Data with Investigation File Authoring Tool version 0.1.0 on 28/01/2016 - This metadata file is CC0
ONTOLOGY SOURCE REFERENCE
Term Source Name	NCBITAXON	PATO	UBERON	OBI	NCIT
Term Source File	http://data.bioontology.org/ontologies/NCBITAXON	http://data.bioontology.org/ontologies/PATO	http://data.bioontology.org/ontologies/UBERON	http://data.bioontology.org/ontologies/OBI	http://data.bioontology.org/ontologies/NCIT
Term Source Version	2015AA	unknown	releases/2014-06-15	2014-08-18	15.05d
Term Source Description	National Center for Biotechnology Information (NCBI) Organismal Classification	Phenotypic Quality Ontology	Uber Anatomy Ontology	Ontology for Biomedical Investigations	National Cancer Institute Thesaurus
INVESTIGATION
Investigation Identifier
Investigation Title
Investigation Description
Investigation Submission Date
Investigation Public Release Date
INVESTIGATION PUBLICATIONS
Investigation PubMed ID
Investigation Publication DOI
Investigation Publication Author List
Investigation Publication Title
Investigation Publication Status
Investigation Publication Status Term Accession Number
Investigation Publication Status Term Source REF
INVESTIGATION CONTACTS
Investigation Person Last Name
Investigation Person Mid Initials
Investigation Person First Name
Investigation Person Address
Investigation Person Phone
Investigation Person Fax
Investigation Person Email
Investigation Person Affiliation
Investigation Person Roles
Investigation Person Roles Term Accession Number
Investigation Person Roles Term Source REF
STUDY
Study Identifier	10.1038/sdata.2016.10
Study Title	An open access pilot freely sharing cancer genomic data from participants in Texas
Study Submission Date	02/10/2015
Study Public Release Date	16/02/2016
Study Description	http://www.nature.com/articles/sdata201610#abstract
Study File Name	s_study_Becnel.txt
Comment[Subject Keywords]	//;//;///;///
Comment[Manuscript Licence]	CC BY-4.0
Comment[Experimental Metadata Licence]	CC0
Comment[Supplementary Information File Name]	
Comment[Supplementary Information File Type]	x-zip-compressed
Comment[Supplementary Information File URL]	http://www.nature.com/articles/sdata201610#supplementary-information
Comment[Data Repository]	NCBI Sequence Read Archive;NCBI Sequence Read Archive
Comment[Data Record Accession]	PRJNA284598;PRJNA284596
Comment[Data Record URI]	http://www.ncbi.nlm.nih.gov/bioproject/PRJNA284598;http://www.ncbi.nlm.nih.gov/bioproject/PRJNA284596
STUDY DESIGN DESCRIPTORS
Study Design Type	parallel group design	disease state design
Study Design Type Term Accession Number	OBI:0500006	OBI:0001293
Study Design Type Term Source REF	OBI	OBI
STUDY PUBLICATIONS
Study PubMed ID
Study Publication DOI
Study Publication Author List
Study Publication Title
Study Publication Status
Study Publication Status Term Accession Number
Study Publication Status Term Source REF
STUDY FACTORS
Study Factor Name	sample origin
Study Factor Type	disease state
Study Factor Type Term Accession Number	""
Study Factor Type Term Source REF	""
STUDY ASSAYS
Study Assay Measurement Type	DNA sequence data	DNA sequence data
Study Assay Measurement Type Term Accession Number	OBI:0001573	OBI:0001573
Study Assay Measurement Type Term Source REF	OBI	OBI
Study Assay Technology Type	Whole Exome Sequencing	Whole Genome Sequencing
Study Assay Technology Type Term Accession Number	NCIT:C101295	NCIT:C101294
Study Assay Technology Type Term Source REF	NCIT	NCIT
Study Assay Technology Platform	""	""
Study Assay File Name	a_WEX_Becnel.txt	a_WGS_Becnel.txt
STUDY PROTOCOLS
Study Protocol Name	Obtaining Informed Consent	Selecting the OA Cohort	Tumor and Normal Collection	Whole Genome Sequencing	Whole Exome Sequencing	Read Mapping and Variant Calling
Study Protocol Type	informed consent process	selection	specimen collection process	Whole Genome Sequencing	Whole Exome Sequencing	information processor function
Study Protocol Type Term Accession Number	OBI:0000810	OBI:0001928	OBI:0000659	NCIT:C101294	NCIT:C101295	OBI:0000392
Study Protocol Type Term Source REF	OBI	OBI	OBI	NCIT	NCIT	OBI
Study Protocol Description						
Study Protocol URI	""	""	""	""	""	""
Study Protocol Version						
Study Protocol Parameters Name	""	""	""	sequencing instrument	sequencing instrument	""
Study Protocol Parameters Name Term Accession Number	""	""	""	""	""	""
Study Protocol Parameters Name Term Source REF	""	""	""	""	""	""
Study Protocol Components Name	""	""	""	""	""	""
Study Protocol Components Type	""	""	""	""	""	""
Study Protocol Components Type Term Accession Number	""	""	""	""	""	""
Study Protocol Components Type Term Source REF	""	""	""	""	""	""
STUDY CONTACTS
Study Person Last Name	Becnel	Pereira	Drummond	Gingras	Covington	Kovar	Doddapaneni	Hu	Muzny	McGuire	Wheeler	Gibbs
Study Person First Name	Lauren B.	Stacey	Jennifer A.	Marie-Claude	Kyle R.	Christie L.	Harsha Vardhan	Jianhong	Donna	Amy L.	David A.	Richard A.
Study Person Mid Initials												
Study Person Email	becnel@bcm.edu	""	""	""	""	""	""	""	""	""	""	""
Study Person Phone												
Study Person Fax												
Study Person Address												
Study Person Affiliation	Dan L. Duncan Cancer Center, Baylor College of Medicine, Houston, Texas 77030, USA	Center for Medical Ethics and Health Policy, Baylor College of Medicine, Houston, Texas 77030, USA	Human Genome Sequencing Center, Baylor College of Medicine, Houston, Texas 77030, USA	Human Genome Sequencing Center, Baylor College of Medicine, Houston, Texas 77030, USA	Human Genome Sequencing Center, Baylor College of Medicine, Houston, Texas 77030, USA	Human Genome Sequencing Center, Baylor College of Medicine, Houston, Texas 77030, USA	Human Genome Sequencing Center, Baylor College of Medicine, Houston, Texas 77030, USA	Human Genome Sequencing Center, Baylor College of Medicine, Houston, Texas 77030, USA	Human Genome Sequencing Center, Baylor College of Medicine, Houston, Texas 77030, USA	Center for Medical Ethics and Health Policy, Baylor College of Medicine, Houston, Texas 77030, USA	Human Genome Sequencing Center, Baylor College of Medicine, Houston, Texas 77030, USA	Human Genome Sequencing Center, Baylor College of Medicine, Houston, Texas 77030, USA
Study Person Roles												
Study Person Roles Term Accession Number												
Study Person Roles Term Source REF												
Comment[Study Person ORCID]												
Comment[Funder]												
Comment[FundRef ID]												
Comment[Funder Term Source REF]												
Comment[Grant Identifier]												
