# Supplementary material for: An open access pilot freely sharing cancer genomic data from participants in Texas
Source: Sci Data. 2016 Feb 16;3:160010. doi: 10.1038/sdata.2016.10 (PMC4755126; doi:10.1038/sdata.2016.10)
Supplement: Supplementary file 1 [file sdata201610-isa1.zip › s_study_Becnel.txt]

Source Name	Characteristics[organism]	Term Source REF	Term Accession Number	Characteristics[sex]	Term Source REF	Term Accession Number	Characteristics[development stage]	Term Source REF	Term Accession Number	Characteristics[organism part]	Term Source REF	Term Accession Number	Comment[type of cancer]	Protocol REF	Protocol REF	Protocol REF	Sample Name	Factor Value[sample origin]
TCRBOA1	Homo sapiens	NCBITAXON	NCBITaxon:9606	male	PATO	PATO:0000384	adult organism	UBERON	UBERON:0007023	blood	UBERON	UBERON:0000178		Obtaining Informed Consent	Selecting the OA Cohort	Tumor and Normal Collection	TCRBOA1N	NORMAL
TCRBOA1	Homo sapiens	NCBITAXON	NCBITaxon:9606	male	PATO	PATO:0000384	adult organism	UBERON	UBERON:0007023	head of pancreas	UBERON	UBERON:0001069	PANCREATIC INFILTRATING DUCTAL ADENOCARCINOMA	Obtaining Informed Consent	Selecting the OA Cohort	Tumor and Normal Collection	TCRBOA1T	TUMOR
TCRBOA2	Homo sapiens	NCBITAXON	NCBITaxon:9606	female	PATO	PATO:0000383	adult organism	UBERON	UBERON:0007023	blood	UBERON	UBERON:0000178		Obtaining Informed Consent	Selecting the OA Cohort	Tumor and Normal Collection	TCRBOA2N	NORMAL
TCRBOA2	Homo sapiens	NCBITAXON	NCBITaxon:9606	female	PATO	PATO:0000383	adult organism	UBERON	UBERON:0007023	head of pancreas	UBERON	UBERON:0001069	PANCREATIC INFILTRATING DUCTAL ADENOCARCINOMA	Obtaining Informed Consent	Selecting the OA Cohort	Tumor and Normal Collection	TCRBOA2T	TUMOR
TCRBOA3	Homo sapiens	NCBITAXON	NCBITaxon:9606	male	PATO	PATO:0000384	adult organism	UBERON	UBERON:0007023	blood	UBERON	UBERON:0000178		Obtaining Informed Consent	Selecting the OA Cohort	Tumor and Normal Collection	TCRBOA3N	NORMAL
TCRBOA3	Homo sapiens	NCBITAXON	NCBITaxon:9606	male	PATO	PATO:0000384	adult organism	UBERON	UBERON:0007023	head of pancreas	UBERON	UBERON:0001069	PANCREATIC INFILTRATING DUCTAL ADENOCARCINOMA	Obtaining Informed Consent	Selecting the OA Cohort	Tumor and Normal Collection	TCRBOA3T	TUMOR
TCRBOA4	Homo sapiens	NCBITAXON	NCBITaxon:9606	female	PATO	PATO:0000383	adult organism	UBERON	UBERON:0007023	blood	UBERON	UBERON:0000178		Obtaining Informed Consent	Selecting the OA Cohort	Tumor and Normal Collection	TCRBOA4N	NORMAL
TCRBOA4	Homo sapiens	NCBITAXON	NCBITaxon:9606	female	PATO	PATO:0000383	adult organism	UBERON	UBERON:0007023	tail of pancreas	UBERON	UBERON:0001151	PANCREATIC NEUROENDOCRINE CARCINOMA, NOS	Obtaining Informed Consent	Selecting the OA Cohort	Tumor and Normal Collection	TCRBOA4T	TUMOR
TCRBOA5	Homo sapiens	NCBITAXON	NCBITaxon:9606	male	PATO	PATO:0000384	adult organism	UBERON	UBERON:0007023	blood	UBERON	UBERON:0000178		Obtaining Informed Consent	Selecting the OA Cohort	Tumor and Normal Collection	TCRBOA5N	NORMAL
TCRBOA5	Homo sapiens	NCBITAXON	NCBITaxon:9606	male	PATO	PATO:0000384	adult organism	UBERON	UBERON:0007023	head of pancreas	UBERON	UBERON:0001069	PANCREATIC INFILTRATING DUCTAL ADENOCARCINOMA	Obtaining Informed Consent	Selecting the OA Cohort	Tumor and Normal Collection	TCRBOA5T	TUMOR
TCRBOA6	Homo sapiens	NCBITAXON	NCBITaxon:9606	female	PATO	PATO:0000383	adult organism	UBERON	UBERON:0007023	blood	UBERON	UBERON:0000178		Obtaining Informed Consent	Selecting the OA Cohort	Tumor and Normal Collection	TCRBOA6N	NORMAL
TCRBOA6	Homo sapiens	NCBITAXON	NCBITaxon:9606	female	PATO	PATO:0000383	adult organism	UBERON	UBERON:0007023	pancreas	UBERON	UBERON:0001264	PANCREATIC NEUROENDOCRINE CARCINOMA, NOS	Obtaining Informed Consent	Selecting the OA Cohort	Tumor and Normal Collection	TCRBOA6T	TUMOR
TCRBOA7	Homo sapiens	NCBITAXON	NCBITaxon:9606	male	PATO	PATO:0000384	adult organism	UBERON	UBERON:0007023	blood	UBERON	UBERON:0000178		Obtaining Informed Consent	Selecting the OA Cohort	Tumor and Normal Collection	TCRBOA7N	NORMAL
TCRBOA7	Homo sapiens	NCBITAXON	NCBITaxon:9606	male	PATO	PATO:0000384	adult organism	UBERON	UBERON:0007023	inguinal lymph node	UBERON	UBERON:0001542	FOLLICULAR LYMPHOMA	Obtaining Informed Consent	Selecting the OA Cohort	Tumor and Normal Collection	TCRBOA7T	TUMOR
