# Supplementary material for: An open access pilot freely sharing cancer genomic data from participants in Texas
Source: Sci Data. 2016 Feb 16;3:160010. doi: 10.1038/sdata.2016.10 (PMC4755126; doi:10.1038/sdata.2016.10)
Supplement: Supplementary file 1 [file sdata201610-isa1.zip › a_WEX_Becnel.txt]

Sample Name	Protocol REF	Parameter Value[sequencing instrument]	Assay Name	Raw Data File	Comment [Data Repository]	Comment [Data Record Accession]	Comment [Data Record URI]	Protocol REF	Derived Data File	Comment [Data Repository]	Comment [Data Record Accession]	Comment [Data Record URI]	Factor Value[sample origin]
TCRBOA1N	Whole Exome Sequencing	Illumina HiSeq 2000	TCRBOA1-N-WEX.read1	TCRBOA1-N-WEX.read1.fastq.bz2	NCBI Sequence Read Archive	SRX1084609	http://www.ncbi.nlm.nih.gov/sra/SRX1084609	Read Mapping and Variant Calling	TCRBOA1-N-WEX.bam	NCBI Sequence Read Archive	PRJNA284596	http://www.ncbi.nlm.nih.gov/bioproject/PRJNA284596	NORMAL
TCRBOA1N	Whole Exome Sequencing	Illumina HiSeq 2000	TCRBOA1-N-WEX.read2	TCRBOA1-N-WEX.read2.fastq.bz2	NCBI Sequence Read Archive	SRX1084609	http://www.ncbi.nlm.nih.gov/sra/SRX1084609	Read Mapping and Variant Calling	TCRBOA1-N-WEX.bam	NCBI Sequence Read Archive	PRJNA284596	http://www.ncbi.nlm.nih.gov/bioproject/PRJNA284596	NORMAL
TCRBOA1T	Whole Exome Sequencing	Illumina HiSeq 2000	TCRBOA1-T-WEX.read1	TCRBOA1-T-WEX.read1.fastq.bz2	NCBI Sequence Read Archive	SRX1084611	http://www.ncbi.nlm.nih.gov/sra/SRX1084611	Read Mapping and Variant Calling	TCRBOA1-T-WEX.bam	NCBI Sequence Read Archive	PRJNA284596	http://www.ncbi.nlm.nih.gov/bioproject/PRJNA284596	TUMOR
TCRBOA1T	Whole Exome Sequencing	Illumina HiSeq 2000	TCRBOA1-T-WEX.read2	TCRBOA1-T-WEX.read2.fastq.bz2	NCBI Sequence Read Archive	SRX1084611	http://www.ncbi.nlm.nih.gov/sra/SRX1084611	Read Mapping and Variant Calling	TCRBOA1-T-WEX.bam	NCBI Sequence Read Archive	PRJNA284596	http://www.ncbi.nlm.nih.gov/bioproject/PRJNA284596	TUMOR
TCRBOA2N	Whole Exome Sequencing	Illumina HiSeq 2000	TCRBOA2-N-WEX.read1	TCRBOA2-N-WEX.read1.fastq.bz2	NCBI Sequence Read Archive	SRX1084607	http://www.ncbi.nlm.nih.gov/sra/SRX1084607	Read Mapping and Variant Calling	TCRBOA2-N-WEX.bam	NCBI Sequence Read Archive	PRJNA284596	http://www.ncbi.nlm.nih.gov/bioproject/PRJNA284596	NORMAL
TCRBOA2N	Whole Exome Sequencing	Illumina HiSeq 2000	TCRBOA2-N-WEX.read2	TCRBOA2-N-WEX.read2.fastq.bz2	NCBI Sequence Read Archive	SRX1084607	http://www.ncbi.nlm.nih.gov/sra/SRX1084607	Read Mapping and Variant Calling	TCRBOA2-N-WEX.bam	NCBI Sequence Read Archive	PRJNA284596	http://www.ncbi.nlm.nih.gov/bioproject/PRJNA284596	NORMAL
TCRBOA2T	Whole Exome Sequencing	Illumina HiSeq 2000	TCRBOA2-T-WEX.read1	TCRBOA2-T-WEX.read1.fastq.bz2	NCBI Sequence Read Archive	SRX1084608	http://www.ncbi.nlm.nih.gov/sra/SRX1084608	Read Mapping and Variant Calling	TCRBOA2-T-WEX.bam	NCBI Sequence Read Archive	PRJNA284596	http://www.ncbi.nlm.nih.gov/bioproject/PRJNA284596	TUMOR
TCRBOA2T	Whole Exome Sequencing	Illumina HiSeq 2000	TCRBOA2-T-WEX.read2	TCRBOA2-T-WEX.read2.fastq.bz2	NCBI Sequence Read Archive	SRX1084608	http://www.ncbi.nlm.nih.gov/sra/SRX1084608	Read Mapping and Variant Calling	TCRBOA2-T-WEX.bam	NCBI Sequence Read Archive	PRJNA284596	http://www.ncbi.nlm.nih.gov/bioproject/PRJNA284596	TUMOR
TCRBOA3N	Whole Exome Sequencing	Illumina HiSeq 2000	TCRBOA3-N-WEX.read1	TCRBOA3-N-WEX.read1.fastq.bz2	NCBI Sequence Read Archive	SRX1084617	http://www.ncbi.nlm.nih.gov/sra/SRX1084617	Read Mapping and Variant Calling	TCRBOA3-N-WEX.bam	NCBI Sequence Read Archive	PRJNA284596	http://www.ncbi.nlm.nih.gov/bioproject/PRJNA284596	NORMAL
TCRBOA3N	Whole Exome Sequencing	Illumina HiSeq 2000	TCRBOA3-N-WEX.read2	TCRBOA3-N-WEX.read2.fastq.bz2	NCBI Sequence Read Archive	SRX1084617	http://www.ncbi.nlm.nih.gov/sra/SRX1084617	Read Mapping and Variant Calling	TCRBOA3-N-WEX.bam	NCBI Sequence Read Archive	PRJNA284596	http://www.ncbi.nlm.nih.gov/bioproject/PRJNA284596	NORMAL
TCRBOA3T	Whole Exome Sequencing	Illumina HiSeq 2000	TCRBOA3-T-WEX.read1	TCRBOA3-T-WEX.read1.fastq.bz2	NCBI Sequence Read Archive	SRX1084616	http://www.ncbi.nlm.nih.gov/sra/SRX1084616	Read Mapping and Variant Calling	TCRBOA3-T-WEX.bam	NCBI Sequence Read Archive	PRJNA284596	http://www.ncbi.nlm.nih.gov/bioproject/PRJNA284596	TUMOR
TCRBOA3T	Whole Exome Sequencing	Illumina HiSeq 2000	TCRBOA3-T-WEX.read2	TCRBOA3-T-WEX.read2.fastq.bz2	NCBI Sequence Read Archive	SRX1084616	http://www.ncbi.nlm.nih.gov/sra/SRX1084616	Read Mapping and Variant Calling	TCRBOA3-T-WEX.bam	NCBI Sequence Read Archive	PRJNA284596	http://www.ncbi.nlm.nih.gov/bioproject/PRJNA284596	TUMOR
TCRBOA4N	Whole Exome Sequencing	Illumina HiSeq 2000	TCRBOA4-N-WEX.read1	TCRBOA4-N-WEX.read1.fastq.bz2	NCBI Sequence Read Archive	SRX1084610	http://www.ncbi.nlm.nih.gov/sra/SRX1084610	Read Mapping and Variant Calling	TCRBOA4-N-WEX.bam	NCBI Sequence Read Archive	PRJNA284596	http://www.ncbi.nlm.nih.gov/bioproject/PRJNA284596	NORMAL
TCRBOA4N	Whole Exome Sequencing	Illumina HiSeq 2000	TCRBOA4-N-WEX.read2	TCRBOA4-N-WEX.read2.fastq.bz2	NCBI Sequence Read Archive	SRX1084610	http://www.ncbi.nlm.nih.gov/sra/SRX1084610	Read Mapping and Variant Calling	TCRBOA4-N-WEX.bam	NCBI Sequence Read Archive	PRJNA284596	http://www.ncbi.nlm.nih.gov/bioproject/PRJNA284596	NORMAL
TCRBOA4T	Whole Exome Sequencing	Illumina HiSeq 2000	TCRBOA4-T-WEX.read1	TCRBOA4-T-WEX.read1.fastq.bz2	NCBI Sequence Read Archive	SRX1084606	http://www.ncbi.nlm.nih.gov/sra/SRX1084606	Read Mapping and Variant Calling	TCRBOA4-T-WEX.bam	NCBI Sequence Read Archive	PRJNA284596	http://www.ncbi.nlm.nih.gov/bioproject/PRJNA284596	TUMOR
TCRBOA4T	Whole Exome Sequencing	Illumina HiSeq 2000	TCRBOA4-T-WEX.read2	TCRBOA4-T-WEX.read2.fastq.bz2	NCBI Sequence Read Archive	SRX1084606	http://www.ncbi.nlm.nih.gov/sra/SRX1084606	Read Mapping and Variant Calling	TCRBOA4-T-WEX.bam	NCBI Sequence Read Archive	PRJNA284596	http://www.ncbi.nlm.nih.gov/bioproject/PRJNA284596	TUMOR
TCRBOA5N	Whole Exome Sequencing	Illumina HiSeq 2000	TCRBOA5-N-WEX.read1	TCRBOA5-N-WEX.read1.fastq.bz2	NCBI Sequence Read Archive	SRX1084613	http://www.ncbi.nlm.nih.gov/sra/SRX1084613	Read Mapping and Variant Calling	TCRBOA5-N-WEX.bam	NCBI Sequence Read Archive	PRJNA284596	http://www.ncbi.nlm.nih.gov/bioproject/PRJNA284596	NORMAL
TCRBOA5N	Whole Exome Sequencing	Illumina HiSeq 2000	TCRBOA5-N-WEX.read2	TCRBOA5-N-WEX.read2.fastq.bz2	NCBI Sequence Read Archive	SRX1084613	http://www.ncbi.nlm.nih.gov/sra/SRX1084613	Read Mapping and Variant Calling	TCRBOA5-N-WEX.bam	NCBI Sequence Read Archive	PRJNA284596	http://www.ncbi.nlm.nih.gov/bioproject/PRJNA284596	NORMAL
TCRBOA5T	Whole Exome Sequencing	Illumina HiSeq 2000	TCRBOA5-T-WEX.read1	TCRBOA5-T-WEX.read1.fastq.bz2	NCBI Sequence Read Archive	SRX1084612	http://www.ncbi.nlm.nih.gov/sra/SRX1084612	Read Mapping and Variant Calling	TCRBOA5-T-WEX.bam	NCBI Sequence Read Archive	PRJNA284596	http://www.ncbi.nlm.nih.gov/bioproject/PRJNA284596	TUMOR
TCRBOA5T	Whole Exome Sequencing	Illumina HiSeq 2000	TCRBOA5-T-WEX.read2	TCRBOA5-T-WEX.read2.fastq.bz2	NCBI Sequence Read Archive	SRX1084612	http://www.ncbi.nlm.nih.gov/sra/SRX1084612	Read Mapping and Variant Calling	TCRBOA5-T-WEX.bam	NCBI Sequence Read Archive	PRJNA284596	http://www.ncbi.nlm.nih.gov/bioproject/PRJNA284596	TUMOR
TCRBOA6N	Whole Exome Sequencing	Illumina HiSeq 2000	TCRBOA6-N-WEX.read1	TCRBOA6-N-WEX.read1.fastq.bz2	NCBI Sequence Read Archive	SRX1166093	http://www.ncbi.nlm.nih.gov/sra/SRX1166093	Read Mapping and Variant Calling	TCRBOA6-N-WEX.bam	NCBI Sequence Read Archive	PRJNA284596	http://www.ncbi.nlm.nih.gov/bioproject/PRJNA284596	NORMAL
TCRBOA6N	Whole Exome Sequencing	Illumina HiSeq 2000	TCRBOA6-N-WEX.read2	TCRBOA6-N-WEX.read2.fastq.bz2	NCBI Sequence Read Archive	SRX1164971	http://www.ncbi.nlm.nih.gov/sra/SRX1164971	Read Mapping and Variant Calling	TCRBOA6-N-WEX.bam	NCBI Sequence Read Archive	PRJNA284596	http://www.ncbi.nlm.nih.gov/bioproject/PRJNA284596	NORMAL
TCRBOA6T	Whole Exome Sequencing	Illumina HiSeq 2000	TCRBOA6-T-WEX .read1	TCRBOA6-T-WEX .read1.fastq.bz2	NCBI Sequence Read Archive	SRX1164972	http://www.ncbi.nlm.nih.gov/sra/SRX1164972	Read Mapping and Variant Calling	TCRBOA6-T-WEX.bam	NCBI Sequence Read Archive	PRJNA284596	http://www.ncbi.nlm.nih.gov/bioproject/PRJNA284596	TUMOR
TCRBOA6T	Whole Exome Sequencing	Illumina HiSeq 2000	TCRBOA6-T-WEX.read2	TCRBOA6-T-WEX.read2.fastq.bz2	NCBI Sequence Read Archive	SRX1164972	http://www.ncbi.nlm.nih.gov/sra/SRX1164972	Read Mapping and Variant Calling	TCRBOA6-T-WEX.bam	NCBI Sequence Read Archive	PRJNA284596	http://www.ncbi.nlm.nih.gov/bioproject/PRJNA284596	TUMOR
TCRBOA7N	Whole Exome Sequencing	Illumina HiSeq 2000	TCRBOA7-N-WEX.read1	TCRBOA7-N-WEX.read1.fastq.bz2	NCBI Sequence Read Archive	SRX1084615	http://www.ncbi.nlm.nih.gov/sra/SRX1084615	Read Mapping and Variant Calling	TCRBOA7-N-WEX.bam	NCBI Sequence Read Archive	PRJNA284596	http://www.ncbi.nlm.nih.gov/bioproject/PRJNA284596	NORMAL
TCRBOA7N	Whole Exome Sequencing	Illumina HiSeq 2000	TCRBOA7-N-WEX.read2	TCRBOA7-N-WEX.read2.fastq.bz2	NCBI Sequence Read Archive	SRX1084615	http://www.ncbi.nlm.nih.gov/sra/SRX1084615	Read Mapping and Variant Calling	TCRBOA7-N-WEX.bam	NCBI Sequence Read Archive	PRJNA284596	http://www.ncbi.nlm.nih.gov/bioproject/PRJNA284596	NORMAL
TCRBOA7T	Whole Exome Sequencing	Illumina HiSeq 2000	TCRBOA7-T-WEX .read1	TCRBOA7-T-WEX .read1.fastq.bz2	NCBI Sequence Read Archive	SRX1084614	http://www.ncbi.nlm.nih.gov/sra/SRX1084614	Read Mapping and Variant Calling	TCRBOA7-T-WEX.bam	NCBI Sequence Read Archive	PRJNA284596	http://www.ncbi.nlm.nih.gov/bioproject/PRJNA284596	TUMOR
TCRBOA7T	Whole Exome Sequencing	Illumina HiSeq 2000	TCRBOA7-T-WEX.read2	TCRBOA7-T-WEX.read2.fastq.bz2	NCBI Sequence Read Archive	SRX1084614	http://www.ncbi.nlm.nih.gov/sra/SRX1084614	Read Mapping and Variant Calling	TCRBOA7-T-WEX.bam	NCBI Sequence Read Archive	PRJNA284596	http://www.ncbi.nlm.nih.gov/bioproject/PRJNA284596	TUMOR
