# Supplementary material for: An open access pilot freely sharing cancer genomic data from participants in Texas
Source: Sci Data. 2016 Feb 16;3:160010. doi: 10.1038/sdata.2016.10 (PMC4755126; doi:10.1038/sdata.2016.10)
Supplement: Supplementary file 1 [file sdata201610-isa1.zip › a_WGS_Becnel.txt]

Sample Name	Protocol REF	Parameter Value[sequencing instrument]	Assay Name	Raw Data File	Comment [Data Repository]	Comment [Data Record Accession]	Comment [Data Record URI]	Protocol REF	Derived Data File	Comment [Data Repository]	Comment [Data Record Accession]	Comment [Data Record URI]	Factor Value[sample origin]
TCRBOA6N	Whole Genome Sequencing	Illumina HiSeq 2000	TCRBOA6-N-WGS.lane1.read1	TCRBOA6-N-WGS.lane1.read1.fastq.bz2	NCBI Sequence Read Archive	SRX1164971	http://www.ncbi.nlm.nih.gov/sra/SRX1164971	Read Mapping and Variant Calling	TCRBOA6-N-WGS.bam	NCBI Sequence Read Archive	PRJNA284598	http://www.ncbi.nlm.nih.gov/bioproject/PRJNA284598	NORMAL
TCRBOA6N	Whole Genome Sequencing	Illumina HiSeq 2000	TCRBOA6-N-WGS.lane1.read2	TCRBOA6-N-WGS.lane1.read2.fastq.bz2	NCBI Sequence Read Archive	SRX1166093	http://www.ncbi.nlm.nih.gov/sra/SRX1166093	Read Mapping and Variant Calling	TCRBOA6-N-WGS.bam	NCBI Sequence Read Archive	PRJNA284598	http://www.ncbi.nlm.nih.gov/bioproject/PRJNA284598	NORMAL
TCRBOA6N	Whole Genome Sequencing	Illumina HiSeq 2000	TCRBOA6-N-WGS.lane2.read1	TCRBOA6-N-WGS.lane2.read1.fastq.bz2	NCBI Sequence Read Archive	SRX1166093	http://www.ncbi.nlm.nih.gov/sra/SRX1166093	Read Mapping and Variant Calling	TCRBOA6-N-WGS.bam	NCBI Sequence Read Archive	PRJNA284598	http://www.ncbi.nlm.nih.gov/bioproject/PRJNA284598	NORMAL
TCRBOA6N	Whole Genome Sequencing	Illumina HiSeq 2000	TCRBOA6-N-WGS.lane2.read2	TCRBOA6-N-WGS.lane2.read2.fastq.bz2	NCBI Sequence Read Archive	SRX1166093	http://www.ncbi.nlm.nih.gov/sra/SRX1166093	Read Mapping and Variant Calling	TCRBOA6-N-WGS.bam	NCBI Sequence Read Archive	PRJNA284598	http://www.ncbi.nlm.nih.gov/bioproject/PRJNA284598	NORMAL
TCRBOA6T	Whole Genome Sequencing	Illumina HiSeq 2000	TCRBOA6-T-WGS.lane1.read1	TCRBOA6-T-WGS.lane1.read1.fastq.bz2	NCBI Sequence Read Archive	SRX1166091	http://www.ncbi.nlm.nih.gov/sra/SRX1166091	Read Mapping and Variant Calling	TCRBOA6-T-WGS.bam	NCBI Sequence Read Archive	PRJNA284598	http://www.ncbi.nlm.nih.gov/bioproject/PRJNA284598	TUMOR
TCRBOA6T	Whole Genome Sequencing	Illumina HiSeq 2000	TCRBOA6-T-WGS.lane1.read2	TCRBOA6-T-WGS.lane1.read2.fastq.bz2	NCBI Sequence Read Archive	SRX1166091	http://www.ncbi.nlm.nih.gov/sra/SRX1166091	Read Mapping and Variant Calling	TCRBOA6-T-WGS.bam	NCBI Sequence Read Archive	PRJNA284598	http://www.ncbi.nlm.nih.gov/bioproject/PRJNA284598	TUMOR
TCRBOA6T	Whole Genome Sequencing	Illumina HiSeq 2000	TCRBOA6-T-WGS.lane2.read1	TCRBOA6-T-WGS.lane2.read1.fastq.bz2	NCBI Sequence Read Archive	SRX1166091	http://www.ncbi.nlm.nih.gov/sra/SRX1166091	Read Mapping and Variant Calling	TCRBOA6-T-WGS.bam	NCBI Sequence Read Archive	PRJNA284598	http://www.ncbi.nlm.nih.gov/bioproject/PRJNA284598	TUMOR
TCRBOA6T	Whole Genome Sequencing	Illumina HiSeq 2000	TCRBOA6-T-WGS.lane2.read2	TCRBOA6-T-WGS.lane2.read2.fastq.bz2	NCBI Sequence Read Archive	SRX1166091	http://www.ncbi.nlm.nih.gov/sra/SRX1166091	Read Mapping and Variant Calling	TCRBOA6-T-WGS.bam	NCBI Sequence Read Archive	PRJNA284598	http://www.ncbi.nlm.nih.gov/bioproject/PRJNA284598	TUMOR
TCRBOA6T	Whole Genome Sequencing	Illumina HiSeq 2000	TCRBOA6-T-WGS.lane3.read1	TCRBOA6-T-WGS.lane3.read1.fastq.bz2	NCBI Sequence Read Archive	SRX1166091	http://www.ncbi.nlm.nih.gov/sra/SRX1166091	Read Mapping and Variant Calling	TCRBOA6-T-WGS.bam	NCBI Sequence Read Archive	PRJNA284598	http://www.ncbi.nlm.nih.gov/bioproject/PRJNA284598	TUMOR
TCRBOA6T	Whole Genome Sequencing	Illumina HiSeq 2000	TCRBOA6-T-WGS.lane3.read2	TCRBOA6-T-WGS.lane3.read2.fastq.bz2	NCBI Sequence Read Archive	SRX1166091	http://www.ncbi.nlm.nih.gov/sra/SRX1166091	Read Mapping and Variant Calling	TCRBOA6-T-WGS.bam	NCBI Sequence Read Archive	PRJNA284598	http://www.ncbi.nlm.nih.gov/bioproject/PRJNA284598	TUMOR
TCRBOA6T	Whole Genome Sequencing	Illumina HiSeq 2000	TCRBOA6-T-WGS.lane4.read1	TCRBOA6-T-WGS.lane4.read1.fastq.bz2	NCBI Sequence Read Archive	SRX1166091	http://www.ncbi.nlm.nih.gov/sra/SRX1166091	Read Mapping and Variant Calling	TCRBOA6-T-WGS.bam	NCBI Sequence Read Archive	PRJNA284598	http://www.ncbi.nlm.nih.gov/bioproject/PRJNA284598	TUMOR
TCRBOA6T	Whole Genome Sequencing	Illumina HiSeq 2000	TCRBOA6-T-WGS.lane4.read2	TCRBOA6-T-WGS.lane4.read2.fastq.bz2	NCBI Sequence Read Archive	SRX1166091	http://www.ncbi.nlm.nih.gov/sra/SRX1166091	Read Mapping and Variant Calling	TCRBOA6-T-WGS.bam	NCBI Sequence Read Archive	PRJNA284598	http://www.ncbi.nlm.nih.gov/bioproject/PRJNA284598	TUMOR
TCRBOA7N	Whole Genome Sequencing	Illumina HiSeq 2000	TCRBOA7-N-WGS.lane1.read1	TCRBOA7-N-WGS.lane1.read1.fastq.bz2	NCBI Sequence Read Archive	SRX1091646	http://www.ncbi.nlm.nih.gov/sra/SRX1091646	Read Mapping and Variant Calling	TCRBOA7-N-WGS.bam	NCBI Sequence Read Archive	PRJNA284598	http://www.ncbi.nlm.nih.gov/bioproject/PRJNA284598	NORMAL
TCRBOA7N	Whole Genome Sequencing	Illumina HiSeq 2000	TCRBOA7-N-WGS.lane1.read2	TCRBOA7-N-WGS.lane1.read2.fastq.bz2	NCBI Sequence Read Archive	SRX1091646	http://www.ncbi.nlm.nih.gov/sra/SRX1091646	Read Mapping and Variant Calling	TCRBOA7-N-WGS.bam	NCBI Sequence Read Archive	PRJNA284598	http://www.ncbi.nlm.nih.gov/bioproject/PRJNA284598	NORMAL
TCRBOA7N	Whole Genome Sequencing	Illumina HiSeq 2000	TCRBOA7-N-WGS.lane2.read1	TCRBOA7-N-WGS.lane2.read1.fastq.bz2	NCBI Sequence Read Archive	SRX1091646	http://www.ncbi.nlm.nih.gov/sra/SRX1091646	Read Mapping and Variant Calling	TCRBOA7-N-WGS.bam	NCBI Sequence Read Archive	PRJNA284598	http://www.ncbi.nlm.nih.gov/bioproject/PRJNA284598	NORMAL
TCRBOA7N	Whole Genome Sequencing	Illumina HiSeq 2000	TCRBOA7-N-WGS.lane2.read2	TCRBOA7-N-WGS.lane2.read2.fastq.bz2	NCBI Sequence Read Archive	SRX1091646	http://www.ncbi.nlm.nih.gov/sra/SRX1091646	Read Mapping and Variant Calling	TCRBOA7-N-WGS.bam	NCBI Sequence Read Archive	PRJNA284598	http://www.ncbi.nlm.nih.gov/bioproject/PRJNA284598	NORMAL
TCRBOA7T	Whole Genome Sequencing	Illumina HiSeq 2000	TCRBOA7-T-WGS.lane1.read1	TCRBOA7-T-WGS.lane1.read1.fastq.bz2	NCBI Sequence Read Archive	SRX1091647	http://www.ncbi.nlm.nih.gov/sra/SRX1091647	Read Mapping and Variant Calling	TCRBOA7-T-WGS.bam	NCBI Sequence Read Archive	PRJNA284598	http://www.ncbi.nlm.nih.gov/bioproject/PRJNA284598	TUMOR
TCRBOA7T	Whole Genome Sequencing	Illumina HiSeq 2000	TCRBOA7-T-WGS.lane1.read2	TCRBOA7-T-WGS.lane1.read2.fastq.bz2	NCBI Sequence Read Archive	SRX1091647	http://www.ncbi.nlm.nih.gov/sra/SRX1091647	Read Mapping and Variant Calling	TCRBOA7-T-WGS.bam	NCBI Sequence Read Archive	PRJNA284598	http://www.ncbi.nlm.nih.gov/bioproject/PRJNA284598	TUMOR
TCRBOA7T	Whole Genome Sequencing	Illumina HiSeq 2000	TCRBOA7-T-WGS.lane2.read1	TCRBOA7-T-WGS.lane2.read1.fastq.bz2	NCBI Sequence Read Archive	SRX1091647	http://www.ncbi.nlm.nih.gov/sra/SRX1091647	Read Mapping and Variant Calling	TCRBOA7-T-WGS.bam	NCBI Sequence Read Archive	PRJNA284598	http://www.ncbi.nlm.nih.gov/bioproject/PRJNA284598	TUMOR
TCRBOA7T	Whole Genome Sequencing	Illumina HiSeq 2000	TCRBOA7-T-WGS.lane2.read2	TCRBOA7-T-WGS.lane2.read2.fastq.bz2	NCBI Sequence Read Archive	SRX1091647	http://www.ncbi.nlm.nih.gov/sra/SRX1091647	Read Mapping and Variant Calling	TCRBOA7-T-WGS.bam	NCBI Sequence Read Archive	PRJNA284598	http://www.ncbi.nlm.nih.gov/bioproject/PRJNA284598	TUMOR
TCRBOA7T	Whole Genome Sequencing	Illumina HiSeq 2000	TCRBOA7-T-WGS.lane3.read1	TCRBOA7-T-WGS.lane3.read1.fastq.bz2	NCBI Sequence Read Archive	SRX1091647	http://www.ncbi.nlm.nih.gov/sra/SRX1091647	Read Mapping and Variant Calling	TCRBOA7-T-WGS.bam	NCBI Sequence Read Archive	PRJNA284598	http://www.ncbi.nlm.nih.gov/bioproject/PRJNA284598	TUMOR
TCRBOA7T	Whole Genome Sequencing	Illumina HiSeq 2000	TCRBOA7-T-WGS.lane3.read2	TCRBOA7-T-WGS.lane3.read2.fastq.bz2	NCBI Sequence Read Archive	SRX1091647	http://www.ncbi.nlm.nih.gov/sra/SRX1091647	Read Mapping and Variant Calling	TCRBOA7-T-WGS.bam	NCBI Sequence Read Archive	PRJNA284598	http://www.ncbi.nlm.nih.gov/bioproject/PRJNA284598	TUMOR
TCRBOA7T	Whole Genome Sequencing	Illumina HiSeq 2000	TCRBOA7-T-WGS.lane4.read1	TCRBOA7-T-WGS.lane4.read1.fastq.bz2	NCBI Sequence Read Archive	SRX1091647	http://www.ncbi.nlm.nih.gov/sra/SRX1091647	Read Mapping and Variant Calling	TCRBOA7-T-WGS.bam	NCBI Sequence Read Archive	PRJNA284598	http://www.ncbi.nlm.nih.gov/bioproject/PRJNA284598	TUMOR
TCRBOA7T	Whole Genome Sequencing	Illumina HiSeq 2000	TCRBOA7-T-WGS.lane4.read2	TCRBOA7-T-WGS.lane4.read2.fastq.bz2	NCBI Sequence Read Archive	SRX1091647	http://www.ncbi.nlm.nih.gov/sra/SRX1091647	Read Mapping and Variant Calling	TCRBOA7-T-WGS.bam	NCBI Sequence Read Archive	PRJNA284598	http://www.ncbi.nlm.nih.gov/bioproject/PRJNA284598	TUMOR
